# Supplementary material for: Elicitation of Roots and AC-DC with PEP-13 Peptide Shows Differential Defense Responses in Multi-Omics
Source: Cells. 2022 Aug 21;11(16):2605. doi: 10.3390/cells11162605 (PMC9406913; doi:10.3390/cells11162605)
Supplement: Supplementary file 1 [file cells-11-02605-s001.zip]

Archive with 2 entries (2 files):
- 220720 Data supp tables.xlsx
- 220720 Data supp.pdf
